# Supplementary material for: Estimating maximum oxygen uptake of fishes during swimming and following exhaustive chase – different results, biological bases and applications
Source: J Exp Biol. 2024 May 31;227(11):jeb246439. doi: 10.1242/jeb.246439 (PMC11152165; doi:10.1242/jeb.246439)
Supplement: Table S1. [file jexbio-227-246439-TableS1.xlsx]

## Sheet: Sort by MO2rec MO2swim Ratio
General Species Information							General Experimental Conditions						Exhaustive Chase Protocol						Swim Protocol				Mean MO2 Comparison					Repeatability
Species (common name)	Order	Family	Habitat	Habitat	Flow Environment	Life Stage	Fish Mass (g)	Temp	Salinity	# of fish used	Order of methods	Time between	Duration of	Air exposure	Time between end of chase	Static Chamber	Static Chamber	MO2rec	Swim Tunnel	Swim Tunnel	Ucrit or Umax	MO2swim	Mean MO2rec	Mean MO2swim	Ratio Mean	Paired t test		Pearson’s Correlation		Spearman’s Rank Order		Reference
							Mean ± s.d.	(°C)				methods (d)	chase (min)	(min)	and start of respirometry (s)	Vol (L)	Vol:Mass	Slope (s)	Vol (L)	Vol:Mass	(BL/s)	Slope (s)	(mg O2 kg-1 hr-1)	(mg O2 kg-1 hr-1)	MO2rec:MO2swim	t	P	r	P	rho	P
Fundulus grandis (Gulf killifish), Trial A	Cyprinodontiformes	Fundulidae	Estuarine	Temperate	medium (shallow coastal)	Adult	11.43 ±2.47	25	10	12	Recovery then swim	16 to 59	3	0	< 30	0.545	48	90†	1.6	140	3.9	120†	354.23	622.78	0.57	-7.0934	2.01e-05	0.14	0.65	0.23	0.47	Brieske et al., 2024
Fundulus grandis (Gulf killifish), Trial B	Cyprinodontiformes	Fundulidae	Estuarine	Temperate	medium (shallow coastal)	Adult	11.67± 2.44	25	10	14	Recovery then swim	12 to 34	3	0	< 30	0.545	47	90†	1.6	137	3.9	120†	383.37	666	0.58	-9.2464	4.421e-07	0.32	0.26	0.27	0.36	Brieske et al., 2024
Acanthochromis polyacanthus (spiny chromis)	Perciformes	Pomacentridae	Marine	Tropical	medium (shallow coastal)	Adult	17.00 ± 2.85	28.5	SW	7	Random	<21	3	1	70	1.615	95	60††	4.8	282	8.4	300††	768.46	1181.2	0.65	-8.5473	0.0001407	0.93	0.002	0.57	0.2	Rummer et al., 2016
Lepomis gibbosus (pumpkinseed sunfish)	Centrarchiformes	Centrarchidae	Freshwater	Temperate	low (lake)	Adult	10.16 ± 3.11	30	FW	12	Recovery then swim	8 to 14	3	1	60	0.495	49	120†	4.80 or 5.00	472 to 492	3.82	120†	445.44	626.64	0.71	-4.8603	0.0005024	0.44	0.15	0.55	0.07	This study
Cyclopterus lumpus (lumpfish)	Scorpaeniformes	Cyclopteridae	Marine	Temperate	medium (shallow coastal)	Juvenile	54.3± 9.0	6	SW	11	Random	7	8	0	120-180*	6.81	125	210	6.81	125	2.4	240	176	241.07	0.73	-4.9705	0.0005613	-0.25	0.45	-0.07	0.83	Eisenberg et al., 2024
Lepomis gibbosus (pumpkinseed sunfish)	Centrarchiformes	Centrarchidae	Freshwater	Temperate	low (lake)	Adult	10.13 ± 1.94	25	FW	12	Recovery then swim	17 to 26	3	1	60	0.495	49	120†	4.80 or 5.00	474 to 494	3.59	120†	383.52	521.3	0.74	-4.1768	0.001545	0.29	0.36	0.41	0.19	This study
Oncorhynchus mykiss (rainbow trout)	Salmoniformes	Salmonidae	Anadromous	Temperate	high (rivers)	Juvenile	68 ± 13	14	FW	10	Random	7	20	0	< 40	2.25	33	90†	10	147	3.51	90†	534.53	707.3	0.76	-4.3551	0.001837	0.47	0.18	0.32	0.37	Zhang et al., 2019
Scolopsis bilineata (two-lined monocle bream)	Acanthuriformes	Nempiteridae	Marine	Tropical	medium (shallow coastal)	Adult	96.96 ± 7.50	28	SW	10	Random	2	3	1	<10	3.481	36	300	11.91	123	3.8	300	352.4	459.56	0.77	-3.4297	0.007511	0.1	0.79	-0.1	0.79	Roche et al 2013
Lepomis gibbosus (pumpkinseed sunfish)	Centrarchiformes	Centrarchidae	Freshwater	Temperate	low (lake)	Adult	10.75 ± 2.68	20	FW	12	Recovery then swim	32 to 42	3	1	60	0.495	46	120†	4.80 or 5.00	447 to 465	3.44	120†	385.71	499.43	0.77	-5.1347	0.0003259	0.55	0.06	0.36	0.26	This study
Salmo salar (Atlantic salmon)	Salmoniformes	Salmonidae	Anadromous	Temperate	high (rivers)	Juvenile	163 ± 34	18-20	FW	13	Random	<1 to 16	3	0	17 – 84	5.66 -13.40	35 to 82	120 – 480†	28.85	177	3	120 – 480†	555.48	696.43	0.8	-5.6946	9.997e-05	0.13	0.67	0.02	0.96	Raby et al., 2020
Caesio teres (yellow and blueback fusilier)	Perciformes	Caesionidae	Marine	Tropical	medium (shallow coastal)	Adult	15.37± 4.15	28.5	SW	8	Random	<21	3	1	70	1.615	105	60††	4.8	312	10.1	300††	1135.15	1307.74	0.87	-1.4503	0.1903	0.82	0.01	0.88	0.01	Rummer et al., 2016
Chromis atripectoralis (black-axil chromis)	Perciformes	Pomacentridae	Marine	Tropical	medium (shallow coastal)	Adult	8.32 ± 1.70	28.5	SW	9	Random	<21	3	1	70	1.615	194	60††	4.8	577	12.1	300††	1556.74	1724.53	0.9	-0.93274	0.3782	-0.03	0.95	0.05	0.91	Rummer et al., 2016
Oncorhynchus tshawytscha (Chinook salmon)	Salmoniformes	Salmonidae	Anadromous	Temperate	high (rivers)	Juvenile	109 ± 28	15-16	FW	6	Random	1 to 2	3	0	60-180	12.34	113	120 – 480†	28.85	265	3.4	120 – 480†	615.04	674.36	0.91	-0.84716	0.4356	0.32	0.53	0.31	0.56	Raby et al., 2020
Oncorhynchus tshawytscha (Chinook salmon)	Salmoniformes	Salmonidae	Anadromous	Temperate	high (rivers)	Juvenile	110 ± 37	18-20	FW	9	Random	1 to 2	3	0	60-180	12.34 -13.40	112 to 122	120 – 480†	28.85	265	3.4	120 – 480†	766.1	755.49	1.01	0.16168	0.8756	0.33	0.39	0	1	Raby et al., 2020
*MO2rec extraploated to 0 s delay
†Determined by rolling regression
††Determined by segmental regression
